# Supplementary material for: Comparative morphology and development of extra-ocular muscles in the lamprey and gnathostomes reveal the ancestral state and developmental patterns of the vertebrate head
Source: Zoological Lett. 2016 Apr 14;2:10. doi: 10.1186/s40851-016-0046-3 (PMC4831119; doi:10.1186/s40851-016-0046-3)
Supplement: Additional file 1. — Homology and developmental patterning of EOMs. (XLS 29 kb) [file 40851_2016_46_MOESM1_ESM.xls]

## Sheet: Sheet1
		Cyclostomes	Gnathostomes
		Lampreys	Elasmobranchs	Osteichthyans
Oculomotor (III)	dorsal branch	dorsal rectus (dr)	superior rectus (sr)	supripr rectus (sr)	Gsc +	Pitx +
			medial rectus (mr)
	ventral branch	antarior rectus (ar)	inferior rectus (ir)	medial rectus (mr)
				inferior rectus (ir)
		anterior oblique (ao)	inferior oblique (io)
Trochlear (IV)		caudal oblique (co)	superior oblique (so)		-
Abducens (VI)		caudal rectus (cr)	lateral rectus (lr)		Tbx +
		ventral rectus (vr)	additional EOMs (ex. retractor bulbi)
